# Supplementary material for: A pH-Sensitive Fluorescent Chemosensor Turn-On Based in a Salen Iron (III) Complex: Synthesis, Photophysical Properties, and Live-Cell Imaging Application
Source: Molecules. 2023 Oct 24;28(21):7237. doi: 10.3390/molecules28217237 (PMC10647502; doi:10.3390/molecules28217237)
Supplement: Supplementary file 1 [file molecules-28-07237-s001.zip]

Archive with 1 entries (1 files):
- molecules-2612624-supplementary.pdf
